# Supplementary material for: Improved Mechanical, Anti-UV Irradiation, and Imparted Luminescence Properties of Cyanate Ester Resin/Unzipped Multiwalled Carbon Nanotubes/Europium Nanocomposites
Source: Materials (Basel). 2021 Jul 29;14(15):4244. doi: 10.3390/ma14154244 (PMC8347775; doi:10.3390/ma14154244)
Supplement: Supplementary file 1 [file materials-14-04244-s001.zip]

Archive with 1 entries (1 files):
- materials-1288891-supplementary.pdf
